# Supplementary material for: Nose to brain delivery of dapoxetine-loaded PLGA nanoparticle for treatment of premature ejaculation distress in normal and diabetic rats with in silico targeting brain FOX and serotonin proteins
Source: Naunyn Schmiedebergs Arch Pharmacol. 2025 Dec 23;399(6):8131–54. doi: 10.1007/s00210-025-04876-4 (PMC13086728; doi:10.1007/s00210-025-04876-4)
Supplement: Supplementary file 1 — (ZIP 8.38 MB) [file 210_2025_4876_MOESM1_ESM.zip]

Archive with 26 entries (26 files):
- control 1.jpg
- D..... Hippo.jpg
- diabetic, IN.jpg
- E.... Hippo.jpg
- E.jpg
- F..... Hippo.jpg
- F.jpg
- G..... Hippo.jpg
- G.jpg
- H..... Hippo.jpg
- PE, I-N.jpg
- stndard 2.jpg
- TEM.jpg
- 1.A, Control.jpg
- 2. B... diabetic.jpg
- 3. C..... PE.jpg
- 4. D.... brain.jpg
- 5. E.....diab, ttt oral, PE.jpg
- 6. F..... diabetic, ttt IN.jpg
- 7.G.... PE. IN,.jpg
- A.... Hippo.jpg
- A.jpg
- B origin Hippo.jpg
- B.jpg
- C.... Hippo.jpg
- C.jpg
